# Supplementary material for: Electroferrofluids with nonequilibrium voltage-controlled magnetism, diffuse interfaces, and patterns
Source: Sci Adv. 2021 Dec 22;7(52):eabi8990. doi: 10.1126/sciadv.abi8990 (PMC8694619; doi:10.1126/sciadv.abi8990)
Supplement: Supplementary file 2 — Movies S1 to S6 [file sciadv.abi8990_movies_s1_to_s6.zip]

Archive with 6 entries (6 files):
- sciadv.abi8990_movie_s1.mp4
- sciadv.abi8990_movie_s2.mp4
- sciadv.abi8990_movie_s3.mp4
- sciadv.abi8990_movie_s4.mp4
- sciadv.abi8990_movie_s5.mp4
- sciadv.abi8990_movie_s6.mp4
